# Supplementary material for: Evaluating association between linguistic characteristics of abstracts and risk of bias: Case of Japanese randomized controlled trials
Source: PLoS One. 2017 Mar 9;12(3):e0173526. doi: 10.1371/journal.pone.0173526 (PMC5344454; doi:10.1371/journal.pone.0173526)
Supplement: S2 Table — (CSV) [file pone.0173526.s002.csv]

ID	ICD	Intervention	HPD (1: head to head, 2: Placebo, 3: Dose)	PCF (1: parallel, 2: cross-over, 3: factorial)	Total sample	Number of arms	Foreign	Risk of bias 1	Risk of bias 2	Risk of bias 3	Risk of bias 4	Risk of bias 5	Risk of bias 6	Risk of bias 7	Risk of bias 8	Risk of bias 9	Risk of bias 10	Risk of bias 11	Risk of bias 12	Funding(1: Foundation 2: Japanese government 3: Profit organization 4: University/Research Institution 5: Self funding 6: Other 7: Unsure 8:Associations(Gakkai))
1	9	1	1	1	53	2	1	3	3	3	1	3	1	1	3	1	3	1	1
2	6	4	1	1	30	3	0	3	3	3	3	1	1	1	3	1	3	1	1	8
3	4	3	3	1	298	2	0	3	3	3	3	3	1	2	1	1	1	1	1	3
4	3	1	1	1	86	2	0	3	3	3	3	3	1	1	3	3	1	1	1
5	6	1	2	2	36	2	3	1	1	1	1	3	1	3	1	1	2	3	1	2,3
6	4	1	1	1	40	2	5	1	3	2	2	3	1	1	3	1	1	3	1
7	9	1	2	1	35	2	0	1	3	2	2	3	3	3	1	1	3	3	1
8	9	3	1	2	16	2	0	3	3	1	1	3	1	1	1	1	2	1	1	1,2,4
9	21	12	2	1	90	2	0	3	3	3	1	3	1	2	3	1	1	1	1
10	15	3	2	1	208	3	3	1	1	3	3	3	3	3	3	1	1	1	1
11	2	4	1	1	30	2	2	1	1	1	1	3	1	2	3	1	1	1	1
12	3	1	1	1	23	2	2	3	3	3	3	3	1	1	3	1	3	3	1
13	9	11	1	1	101	2	0	1	1	1	1	1	3	1	3	1	1	1	1	3
14	21	12	2	1	39	2	5	3	3	3	3	3	1	1	3	1	1	1	1	2
15	12	1	2	1	91	2	5	1	1	1	1	3	1	1	3	3	1	2	1	3
16	13	8	2	1	43	2	0	3	3	3	3	3	1	1	3	1	2	1	1
17	9	1	2	2	32	2	5	3	3	1	1	3	1	3	3	1	1	1	1
18	6	3	1	1	30	2	0	3	3	3	3	3	1	1	3	1	1	1	1
19	10	3	2	1	25	2	5	1	1	1	1	1	1	1	1	1	1	3	1	2
20	6	1	1	2	25	3	3	3	3	2	1	2	1	1	3	1	2	1	1
21	11	10	2	1	118	2	0	3	3	1	3	1	3	3	3	3	1	3	1
22	4	1	3	1	136	4	2	1	3	1	1	3	1	1	3	1	1	1	1	1,8
23	9	12	2	1	15	2	2	3	1	1	1	3	1	1	3	1	1	3	1
24	9	1	2	1	43	2	5	3	3	3	3	3	1	1	1	1	3	3	1
25	11	1	3	1	123	2	4	3	1	1	1	3	2	2	1	1	1	2	1
26	9	1	1	1	37	2	2	1	2	2	2	2	1	1	3	1	2	3	1
27	10	3	2	1	80	2	5	3	1	1	1	3	1	1	3	1	1	3	1
28	13	9	2	1	88	2	0	1	1	1	1	3	1	2	1	1	1	2	1	1
29	4	1	1	1	68	4	2	3	1	1	3	1	1	1	3	2	1	3	1
30	11	6	2	2	15	2	5	1	1	1	1	3	1	1	1	1	1	3	1	1,2
31	13	1	1	1	44	2	2	3	3	3	3	3	2	3	3	2	2	3	1
32	16	1	3	1	184	3	0	3	1	1	2	2	1	2	1	1	2	1	1	3
33	10	11	1	2	134	2	5	3	1	1	1	3	1	1	3	1	1	3	1
34	13	10	2	1	63	2	2	3	1	1	1	3	1	2	3	1	1	3	1	3
35	11	10	2	1	53	2	2	3	1	1	1	3	1	1	3	1	1	1	1	2
36	5	4	2	2	9	2	3	1	1	1	1	3	1	1	3	3	1	1	1
37	13	1	3	1	154	3	2	3	1	1	1	3	1	1	3	1	1	1	1	3
38	6	12	1	1	120	4	5	3	1	1	1	1	1	1	3	3	1	1	1
39	5	12	2	1	114	2	0	3	3	1	3	3	2	2	3	3	1	3	1
40	5	12	1	1	36	2	0	3	3	1	3	3	3	3	3	3	1	1	1	2,4
41	6	9	1	1	40	3	2	3	3	3	3	3	3	3	3	3	1	1	1
42	5	9	2	1	40	2	0	3	3	1	3	3	1	2	3	3	1	3	1
43	5	9	1	1	11	2	2	3	3	1	3	3	1	1	3	1	1	3	1	2
44	5	12	1	3	50	4	0	3	3	2	3	3	1	1	3	3	1	1	1
45	6	3	1	1	30	3	5	3	3	1	3	3	3	3	3	3	1	1	1
46	5	12	1	3	25	4	2	3	3	3	3	3	3	3	3	3	3	1	1	2,4,8
47	11	1	2	2	16	2	5	3	3	3	3	3	3	3	3	1	1	3	1
48	14	1	1	2	11140	2	0	3	3	3	3	3	1	2	3	3	3	3	1
49	2	1	1	1	68	3	2	3	3	2	2	3	2	1	3	1	3	3	1	1
50	11	4	1	1	112	2	2	1	1	1	1	3	1	1	3	1	1	1	1
51	4	10	2	2	6	2	0	3	3	3	3	3	3	3	3	3	3	3	2
52	9	1	3	1	16	4	5	3	3	3	3	3	1	1	3	1	1	1	1	1
53	15	2	1	1	328	2	5	1	2	1	1	3	1	1	1	1	1	1	1	2
54	9	1	1	1	195	2	0	3	3	2	2	3	2	2	3	1	1	3	1
55	20	1	2	2	7	2	0	3	1	1	2	3	1	1	3	1	1	1	1	2
56	5	6	2	1	24	2	3	1	1	1	1	1	1	1	3	1	2	1	1	2
57	9	1	1	2	40	2	2	3	3	1	1	3	2	1	3	1	2	3	1
58	2	1	1	1	75	2	2	3	3	2	2	3	1	1	3	1	1	2	1
59	7	2	3	1	57	3	3	3	3	3	3	3	3	3	3	3	1	3	1
60	2	4	1	1	174	2	0	1	1	1	1	3	1	1	3	1	1	1	1
61	2	11	1	3	561	4	3	1	1	1	1	3	1	1	1	1	1	1	1
62	4	1	1	3	70	2	5	3	3	2	2	3	1	2	3	1	2	1	1	3
63	13	1	2	1	63	2	2	3	3	2	2	3	2	3	3	1	1	3	1
64	1	3	1	1	1003	3	3	3	1	1	1	1	1	1	1	1	1	1	1	3
65	9	3	3	1	60	3	3	1	3	1	1	3	1	1	3	1	1	1	1
66	14	1	1	1	40	2	0	1	1	3	1	3	1	1	3	1	3	3	1
67	10	1	1	1	49	2	3	1	3	2	2	3	1	2	3	1	1	2	1	2
68	20	10	1	1	8	2	0	3	3	1	1	3	1	1	3	1	1	1	1
69	9	1	1	1	163	2	0	1	3	2	2	3	2	3	3	1	1	1	1
70	5	10	2	1	14	2	3	3	3	1	1	1	1	1	3	1	1	1	1	3
71	9	2	1	3	521	4	2	1	1	1	1	3	1	2	3	1	3	1	1
72	6	1	1	2	10	3	3	3	3	1	2	1	1	1	3	1	1	1	1	2
73	2	11	1	1	110	2	1	1	1	1	1	3	1	2	3	1	1	1	1
74	11	1	2	2	16	2	1	3	3	1	1	3	1	1	3	3	1	3	1
75	11	1	1	1	91	2	0	3	3	3	1	3	3	3	3	1	1	3	1
76	2	1	2	1	20	2	0	3	3	3	3	3	2	1	3	1	1	3	1
77	4	4	1	1	282	2	3	3	3	1	1	1	1	1	3	1	1	2	1
78	13	2	2	1	56	2	3	1	1	1	1	3	1	3	3	1	1	1	1
79	5	1	1	1	120	3	0	3	3	1	1	3	1	1	3	1	1	1	1	4
80	9	4	1	1	21	2	2	3	3	1	1	3	1	1	3	1	1	1	1	3
81	9	1	3	2	22	4	2	3	3	1	1	3	1	1	3	1	3	3	1	3
82	5	1	2	1	30	2	0	3	3	1	1	3	1	2	3	1	1	1	1
83	10	1	2	1	33	2	0	3	3	1	1	3	1	1	3	1	3	1	1
84	9	1	1	1	2757	2	5	1	1	1	1	3	1	2	1	1	3	2	1
85	4	1	3	1	49	2	5	3	3	2	2	3	2	3	3	1	1	3	1
86	6	9	1	1	210	2	0	3	3	1	2	2	1	1	3	1	1	1	1
87	11	3	2	1	79	2	5	1	1	2	2	1	1	2	3	1	1	1	1	5
88	21	3	3	1	41	3	5	3	3	1	1	3	1	2	3	1	1	2	1
89	10	3	2	1	110	2	3	3	3	1	1	1	2	3	3	1	1	3	1	2
90	2	4	2	1	42	2	5	1	1	1	1	1	1	2	1	1	1	1	1
91	4	1	3	1	30	3	3	3	3	1	1	3	1	2	3	1	1	1	1
92	9	4	3	1	59	2	0	3	3	3	3	1	1	1	3	1	3	1	1
93	10	3	2	1	786	2	2	1	1	1	3	3	1	2	3	1	3	3	1
94	9	1	3	1	523	5	5	3	3	3	3	3	1	2	1	1	1	1	1	3
95	2	1	3	1	453	3	5	1	1	1	1	3	1	2	1	1	1	3	1	3
96	9	10	2	1	20	2	0	3	3	2	1	3	1	1	3	1	3	1	1
97	20	1	1	1	18	2	0	3	3	1	1	3	1	1	3	1	1	1	1
98	9	4	1	1	100	2	0	3	3	1	1	3	1	1	3	2	1	1	1
99	1	1	3	1	300	3	3	1	1	1	1	3	1	1	3	1	1	1	1	3
100	2	1	1	1	426	2	5	1	1	2	2	3	1	2	1	1	1	3	1
101	9	1	1	1	40	3	3	3	2	2	2	3	3	2	3	1	1	1	1
102	11	1	2	1	163	2	2	1	1	2	2	1	3	1	3	1	1	3	1
103	2	8	2	1	24	2	2	3	3	2	2	3	2	1	3	1	1	1	1
104	9	1	1	1	33	2	2	3	3	2	2	3	1	1	3	1	1	2	1
105	11	1	1	1	100	2	0	3	3	2	2	1	1	2	3	1	1	1	1
106	4	1	2	1	28	2	5	3	3	1	1	3	1	1	3	1	2	1	3
107	9	1	2	1	186	2	0	3	3	2	2	1	1	1	3	1	2	2	1	3
108	9	1	1	3	867	2	3	3	3	1	1	1	2	1	1	1	1	1	1	3
109	2	1	2	1	62	2	2	3	3	2	2	3	1	2	3	1	1	3	1
110	6	1	2	1	24	2	5	3	3	3	3	3	1	3	3	2	1	1	1	2
111	4	2	1	1	43	2	3	3	1	1	1	1	2	1	3	1	1	1	1
112	11	1	2	1	14	2	0	3	3	1	1	3	2	1	3	3	1	1	1
113	9	1	2	1	30	2	0	3	3	3	3	3	1	1	3	1	1	1	1	4
114	13	4	2	1	36	2	3	1	1	3	3	3	3	3	3	1	3	3	1
115	4	10	3	1	98	2	5	3	3	1	1	1	2	3	3	1	1	3	1	2
116	14	1	1	1	233	2	5	3	1	2	2	3	1	1	3	1	1	3	1
117	4	1	3	1	16	2	3	1	1	2	2	3	2	1	3	1	1	1	3	3
118	11	4	2	1	120	2	0	3	3	1	1	3	1	2	3	1	1	1	1
119	11	1	1	1	501	3	0	1	1	1	1	1	1	2	3	1	1	3	1
120	9	1	1	1	118	2	0	1	3	2	2	2	3	1	3	1	1	1	1
121	2	1	1	1	84	2	5	3	3	2	2	3	1	2	3	1	1	3	1	3
122	11	1	2	1	120	2	3	1	3	3	3	3	1	1	3	1	3	1	1	5
123	11	10	2	1	32	2	5	3	3	3	3	3	1	1	3	1	2	1	1
124	4	3	2	2	110	2	5	3	3	3	3	1	1	1	3	1	2	1	1	2
125	2	1	1	3	456	3	3	3	3	3	3	3	3	1	3	1	1	3	1
126	20	2	2	2	8	2	0	1	3	1	1	1	1	1	3	1	1	1	1	1
127	9	10	2	1	10	2	5	3	3	3	3	3	1	3	3	1	2	1	1
128	9	4	2	1	132	2	3	1	1	1	1	1	1	2	3	1	1	1	1
129	9	2	2	1	70	2	0	1	1	1	1	3	1	1	3	1	3	2	3
130	2	3	1	1	1040	2	3	3	3	2	2	1	1	2	3	1	1	3	1
131	2	1	2	1	90	2	1	3	3	2	2	3	2	3	3	1	1	3	1	3
132	14	1	1	1	132	4	5	3	3	3	3	3	1	1	3	1	1	3	1
133	13	3	2	2	12	2	3	3	3	1	1	1	1	3	3	1	1	1	1
134	11	1	2	2	9	2	1	3	3	2	2	3	2	3	3	1	3	1	1	2
135	20	8	3	1	97	3	3	1	1	1	1	1	1	1	3	1	1	3	1
136	4	1	1	1	380	2	5	3	3	1	1	3	1	1	3	1	1	1	1	3
137	11	1	1	1	64	2	1	1	3	3	3	3	1	1	3	1	1	3	1
138	13	1	2	1	81	2	0	3	3	1	1	3	1	1	3	1	3	1	1	2
139	13	1	2	1	207	2	3	3	3	3	1	2	1	2	1	1	3	3	1
140	13	1	2	1	151	2	0	3	3	2	2	3	1	1	1	1	3	1	1	2
141	2	1	1	1	230	2	3	3	3	3	3	3	1	1	1	1	1	1	1	1,2,8
142	9	4	3	1	80	2	2	1	3	3	3	1	1	1	3	1	1	1	1
143	9	1	3	1	109	3	5	1	1	1	1	3	1	1	1	1	3	3	1
144	9	4	2	1	118	2	2	1	3	3	1	1	1	2	3	1	1	1	1
145	9	10	2	1	86	2	0	3	3	2	2	1	2	1	3	1	3	3	1
146	6	10	1	1	119	2	0	3	1	2	3	1	1	1	3	1	2	2	1	2,4
147	1	1	1	1	29	2	0	1	3	3	3	3	1	1	3	1	2	3	1	4
148	2	4	1	1	144	2	0	1	2	2	2	1	1	1	3	1	3	3	1
149	9	1	1	2	20	2	0	3	3	1	1	3	1	3	3	3	3	3	1
150	9	1	3	1	181	2	5	1	1	2	2	3	1	2	3	1	1	3	1	4
151	20	1	3	1	50	2	5	1	3	3	3	3	1	1	3	1	1	1	1
152	11	1	1	1	31	2	5	3	3	3	3	3	1	1	3	1	2	3	1
153	2	6	2	1	68	2	3	1	1	2	2	3	1	1	3	1	2	3	1	2
154	9	1	2	1	202	2	2	1	3	1	3	3	3	1	1	1	1	3	1	3
155	3	8	2	1	36	2	0	1	1	1	1	1	1	1	3	1	1	1	1
156	13	1	3	1	85	3	3	1	1	1	1	3	1	1	1	1	3	3	1	3
157	9	1	3	1	3260	2	3	3	2	2	2	3	1	3	1	2	3	3	1	1
158	20	2	1	1	10	3	5	3	3	1	1	3	1	1	3	3	3	1	1
159	20	1	1	1	50	2	5	3	3	3	3	3	1	3	3	1	3	1	1
160	10	1	1	1	37	2	5	3	3	2	2	3	2	3	3	1	3	3	1	2
161	15	1	3	1	76	3	3	1	1	1	3	3	3	3	3	3	3	3	1
162	4	1	3	2	10	3	0	3	3	3	3	3	1	3	3	3	3	3	1
163	14	1	3	1	80	2	2	3	3	3	3	3	3	3	3	1	3	3	1
164	9	1	1	1	24	3	0	1	3	3	3	3	3	3	3	3	3	3	1	2
165	2	4	2	1	55	2	2	1	3	3	3	3	1	1	3	3	3	3	1
166	12	1	3	3	169	4	5	3	3	1	1	3	1	1	3	1	1	3	3
167	2	8	2	1	85	2	3	3	1	1	1	3	1	1	3	1	2	3	1
168	4	1	3	2	50	5	2	1	3	2	2	3	3	3	3	1	2	3	1	4
169	9	10	2	1	38	2	0	3	3	2	2	3	1	2	3	1	2	2	1	2
170	1	8	2	1	27	2	0	3	3	1	1	1	1	3	3	1	2	1	1
171	13	1	1	1	44	2	1	3	3	2	2	3	2	3	3	1	3	3	1	2
172	7	10	2	1	37	2	3	3	2	2	2	3	1	3	3	1	2	3	1
173	9	1	1	2	8	2	5	3	3	2	2	3	3	3	3	3	3	1	1
174	13	10	2	1	20	2	0	1	1	2	2	3	1	1	3	1	3	1	1
175	9	2	3	1	56	2	3	3	2	2	2	3	1	1	3	3	3	1	1
176	9	1	2	1	154	2	0	3	3	1	1	3	1	1	3	1	3	3	1
177	4	1	2	1	1780	2	0	3	3	2	2	2	1	1	3	1	3	3	1	2
178	20	2	2	1	40	2	0	3	3	3	3	1	1	1	3	1	1	1	1
179	11	1	3	1	167	3	5	3	2	2	2	3	1	3	3	2	2	3	1	3
180	21	10	2	1	101	2	3	1	2	2	1	1	1	3	3	1	1	1	1	4
181	14	1	1	1	60	2	3	3	3	3	1	3	2	3	3	1	3	3	1	2
182	11	1	1	1	336	3	0	1	1	1	1	3	1	1	3	1	1	1	1
183	1	1	1	1	184	3	3	3	3	1	1	3	1	3	3	1	3	3	1	3
184	4	1	2	1	50	2	5	3	3	1	1	1	1	1	3	1	3	3	1
185	7	4	3	1	90	2	3	1	2	1	1	1	1	1	3	1	1	1	1
186	10	1	2	1	12	2	5	1	3	1	1	3	1	2	3	1	1	3	1
187	4	10	3	2	12	2	5	3	2	2	2	3	2	3	3	1	1	1	1	2
188	13	10	2	1	91	2	0	3	3	3	3	3	1	2	1	1	2	2	1
189	1	1	2	2	24	2	3	3	3	1	1	3	1	1	3	1	1	1	1
190	2	1	2	1	20	2	1	3	3	1	1	3	3	3	3	1	2	1	1
191	4	1	1	1	30	3	5	3	3	1	1	3	2	1	3	1	1	3	1
192	4	1	3	1	363	5	0	3	3	1	1	3	1	1	1	1	3	2	1	3
193	4	1	1	1	42	3	2	1	3	1	1	3	1	1	3	1	3	1	1
194	9	11	1	1	99	2	3	3	3	3	3	3	1	1	3	3	2	1	1
195	13	1	1	1	59	3	5	3	3	1	1	3	1	3	3	1	3	1	1
196	7	1	2	1	24	2	3	1	3	1	1	3	2	3	3	1	3	3	1
197	9	1	1	1	37	2	3	3	2	2	2	3	2	3	3	1	1	3	1	2
198	2	1	2	1	21	2	0	1	3	1	1	3	1	1	3	1	1	3	1
199	20	1	3	1	24	2	0	1	1	1	1	3	1	3	3	3	1	1	1	4
200	2	1	1	1	60	2	0	1	3	2	2	3	2	1	3	1	1	1	1
201	2	1	3	1	52	4	0	1	3	3	3	3	3	3	3	1	3	3	1
202	21	8	2	1	87	2	5	3	3	3	3	1	1	1	3	1	3	3	1
203	9	1	1	1	14466	3	3	1	2	2	2	3	1	2	1	1	3	3	1	2,3
204	11	1	1	3	45	3	0	3	3	1	1	3	3	3	3	1	1	3	1
205	9	1	2	1	247	2	3	3	3	1	1	3	1	3	3	1	1	1	1
206	4	1	1	1	411	2	5	3	3	1	1	3	2	3	1	1	3	1	1	3
207	2	3	2	1	32	2	5	3	3	3	3	3	1	3	3	1	3	3	1
208	10	4	1	1	72	2	0	3	3	2	2	3	1	1	3	1	1	1	1
209	9	1	2	1	15	2	3	1	3	3	3	3	1	1	3	1	1	3	1
210	20	4	1	1	36	2	3	3	2	2	2	3	1	3	3	3	1	1	1
211	9	4	1	1	60	2	2	3	3	3	3	3	1	1	3	1	3	1	1
212	2	11	1	1	320	2	3	1	2	2	2	3	3	3	3	1	1	1	1	2
213	4	1	3	1	96	3	2	1	1	3	3	1	1	1	3	1	3	3	1	3
214	9	1	1	1	180	3	0	1	3	3	1	3	1	2	3	1	1	1	1
215	6	4	1	3	61	2	5	3	3	2	2	3	2	3	3	1	3	3	1	3
216	20	1	3	1	30	3	0	1	3	1	1	3	1	1	3	1	1	1	1
217	11	10	2	1	17	2	0	3	3	3	3	1	1	1	3	1	1	1	1
218	4	1	1	1	50	2	0	3	2	2	2	3	3	3	3	1	3	3	1
219	13	1	1	1	24	2	0	3	3	3	3	3	3	3	3	1	3	3	1
220	2	1	3	1	80	2	3	1	3	3	3	3	1	1	3	1	2	3	1
221	11	1	1	1	40	2	3	3	3	1	2	3	1	1	3	3	1	3	1
222	1	1	3	3	76	8	3	3	3	1	1	1	1	1	3	3	3	3	1	3
223	11	3	1	2	17	2	5	1	1	3	1	3	3	3	3	3	1	3	2
224	9	1	2	1	14	2	0	1	3	1	1	1	2	3	3	1	2	3	1	2
225	13	1	2	1	676	2	3	3	3	1	1	3	1	3	1	1	1	2	1	3
226	11	1	2	1	311	2	5	3	3	1	3	3	1	2	3	1	3	3	1
227	9	1	3	1	117	2	0	3	3	1	1	3	3	3	3	1	3	1	1	3
228	9	1	2	1	56	2	3	1	2	2	2	3	1	3	1	1	3	3	1
229	4	3	2	1	33	2	0	1	3	1	1	1	1	3	3	1	1	1	1
230	11	12	2	1	89	2	2	3	2	2	2	1	2	3	3	1	3	1	1	2
231	2	1	1	1	31	2	3	3	3	3	1	3	1	1	3	1	1	1	3
232	20	1	3	2	50	2	3	1	1	1	1	3	1	3	1	3	1	3	1
233	7	9	1	1	81	2	3	3	3	2	2	2	1	1	1	1	3	3	1	2
234	9	3	2	1	59	2	5	1	3	3	3	1	1	1	3	1	3	3	1	2
235	11	1	1	1	116	2	2	1	3	3	1	3	1	1	3	1	3	3	1
236	13	1	2	1	20	2	0	1	1	1	1	3	1	1	3	1	3	1	1
237	9	2	2	1	40	2	5	3	3	3	3	3	1	1	3	1	1	1	1
238	4	9	2	1	2033	2	2	3	3	3	3	3	1	2	3	1	1	2	1
239	11	1	3	1	131	2	3	1	3	1	1	3	1	1	1	3	1	1	1	3
240	4	3	2	1	183	2	5	3	3	1	1	3	3	3	3	3	2	3	1
241	2	3	1	1	604	2	3	3	3	3	3	3	2	3	1	3	3	3	1
242	9	1	1	1	180	2	2	3	2	2	2	3	1	1	3	1	3	3	1
243	3	1	1	3	8931	5	2	3	2	3	3	3	3	3	3	3	3	3	1
244	10	1	3	1	170	3	2	1	1	1	1	3	1	3	3	1	3	3	1	3
245	4	1	2	3	36	2	5	1	2	2	2	3	2	2	3	1	1	3	1
246	21	11	1	1	120	3	3	1	1	1	2	3	1	1	3	3	3	1	1
247	2	2	1	1	50	2	3	1	3	3	3	3	1	1	3	1	3	1	1
248	11	8	1	1	982	6	2	3	3	3	3	3	1	3	3	1	3	3	1
249	3	1	3	1	48	2	0	3	3	2	2	3	1	1	3	1	1	3	1	8
250	13	3	1	1	88	2	5	1	3	3	3	3	1	3	1	3	3	1	1	2
251	21	3	2	1	20	2	2	3	2	2	2	3	1	3	3	3	3	1	1
252	11	3	2	1	62	2	0	1	3	3	3	3	1	3	3	1	3	3	1
253	21	10	2	1	18	2	3	3	3	2	2	1	2	3	3	1	3	1	1
254	11	8	2	1	107	2	3	1	1	2	3	3	1	3	1	1	1	3	1	2
255	16	3	2	1	50	2	2	3	3	1	1	1	1	3	3	1	1	3	1	2
256	9	8	2	2	16	2	5	3	3	3	3	3	3	3	3	1	3	1	1	2
257	9	1	1	3	15	5	3	3	3	3	1	3	1	1	3	1	1	3	1
258	2	1	1	1	1057	2	2	1	3	3	3	3	1	3	3	1	3	3	1	3
259	1	12	3	1	28	7	3	3	2	3	3	3	1	1	3	1	1	3	1
260	9	1	2	1	82	2	3	3	3	2	2	3	1	1	1	3	3	3	1	1,2,3
261	9	1	1	1	50	2	5	1	3	3	1	3	3	3	3	1	2	3	1
262	9	3	1	1	210	2	5	3	2	2	2	1	1	3	3	1	1	1	1	1
263	19	1	3	1	337	3	5	3	3	3	1	3	1	3	3	1	1	3	1
264	2	1	1	1	151	2	3	3	3	2	2	3	1	3	3	1	1	3	1	3
265	4	1	3	1	134	4	5	3	3	3	3	3	1	3	3	1	3	3	1
266	12	4	2	2	12	2	3	3	3	3	3	3	1	1	3	3	2	1	1
267	9	8	2	2	25	2	3	3	3	3	3	1	2	3	1	3	1	3	1
268	10	1	2	1	103	2	5	1	1	2	1	3	1	2	3	1	2	1	1
269	19	1	1	2	22	2	5	3	3	3	3	3	2	1	3	1	2	3	1	2
270	6	1	3	1	31	3	2	3	3	2	2	3	1	3	3	3	1	2	1
271	3	1	1	2	16	2	3	3	3	3	3	3	1	3	3	3	3	1	1
272	2	1	3	1	82	2	5	3	3	3	3	3	1	1	3	3	3	3	1
273	13	1	1	1	165	2	0	1	3	2	2	3	1	3	1	1	1	3	1	8
274	11	1	2	1	40	2	1	3	3	2	2	3	1	1	3	2	1	3	1
275	2	1	2	1	22	2	1	3	3	1	1	3	1	3	3	3	3	3	1
276	4	4	2	1	8	2	3	3	3	3	3	3	1	1	3	3	1	3	1	2
277	2	2	1	1	49	2	3	1	3	3	2	3	1	3	1	1	3	1	1
278	9	4	1	2	127	2	5	3	3	1	1	3	1	1	3	1	1	1	1
279	4	1	2	1	52	2	5	1	2	2	2	3	1	3	3	1	3	3	1
280	4	4	1	1	62	2	5	3	2	2	2	3	1	1	3	1	1	3	1
281	2	1	3	1	112	2	2	1	2	2	2	3	1	3	3	1	3	3	1	3
282	11	1	1	3	15	3	3	3	2	2	2	3	1	1	3	1	1	3	1	2
283	14	1	2	1	20	2	5	3	3	3	3	3	1	1	3	1	1	3	1	2
284	11	12	1	1	35	2	5	1	1	2	2	3	1	2	3	1	1	3	1
285	13	1	1	3	137	3	0	1	3	3	3	3	1	1	3	1	1	3	1
286	2	1	3	1	60	4	2	3	3	3	1	3	1	1	3	1	1	3	1
287	4	11	1	1	79	2	3	3	3	3	3	3	1	3	3	3	3	1	1
288	21	4	1	1	22	2	5	3	3	3	3	3	2	1	3	1	2	3	1
289	9	1	3	1	45	3	5	3	3	3	3	3	1	1	3	3	3	1	1
290	2	3	2	1	26	2	2	3	3	3	3	3	1	3	3	1	1	1	1	2,4
291	4	1	2	1	26	2	2	3	3	3	3	3	1	1	1	1	3	3	1
292	2	1	2	1	40	2	2	3	3	3	3	3	3	3	3	1	3	3	1
293	20	1	3	1	39	4	0	3	3	2	2	3	2	3	3	1	3	1	1
294	4	10	2	1	24	2	0	3	3	3	3	3	1	1	3	1	1	1	1
295	9	1	3	1	4418	2	5	1	2	2	2	3	3	1	1	1	1	3	1	3
296	9	3	2	1	36	2	0	3	3	1	1	1	1	1	3	1	1	1	1
297	11	4	2	1	50	2	2	3	3	3	1	3	1	1	3	1	1	3	1
298	4	1	3	1	264	3	5	1	3	3	3	3	1	1	3	1	3	3	1	3
299	9	1	1	3	65	3	0	3	3	1	1	3	1	1	3	1	3	3	1
300	9	4	1	1	27	2	0	3	3	3	2	1	1	1	3	1	3	1	1
301	9	1	2	1	1016	2	0	3	3	2	2	3	1	2	3	1	3	3	1
302	9	8	3	1	30	3	0	3	3	3	3	3	1	1	3	1	1	1	1
